# Supplementary material for: Purchase and use of home healthcare devices for the elderly: a pilot study in Shanghai, China
Source: BMC Public Health. 2020 May 4;20:615. doi: 10.1186/s12889-020-08757-8 (PMC7197117; doi:10.1186/s12889-020-08757-8)
Supplement: Supplementary file 1 — Additional file 1. Questionnaire about purchase and use of home healthcare devices for the elderly. [file 12889_2020_8757_MOESM1_ESM.xlsx]

## Sheet: Questionnaire
Supplementary material
Questionnaire about purchase and use of home healthcare devices for the elderly
A	Basic information
A1	Age group of the respondent is:
	A. 60-69 B. 70-79 C. 80-89 D. 90 or above
A2	Gender of the respondent is:
	A. Male B. Female
A3	Marital status of the respondent is:
	A. Married B. Widowed C. Single/unmarried
A4	Family Status of the respondent is:
	A. Living with spouse and children B. Living with spouse C. Living with children D. Living alone E. Livng in gerocomium
A5	Physical condition of the respondent is:
	A. Healthy B. Suffering ________(illness)
A6	Your last job was ________.
A7	Education of the respondent is:
	A. Primary education or below B. Junior high school degree C. High school degree D. Junior college degree E. Bachelor’s degree or above
A8	Income level of the respondent is (Yuan/month):
	A. under 2000 B. 2000-3999 C. 4000-5999 D. 6000-7999 E. 8000 and above
B	The information of home healthcare devices
		1	2	3	4	5
B1	Homecare Protect
B2	Brand
B3	Frequency①
B4	Level of difficulty②
B5	Buyers③
B6	Effect④
①	Frequency
	A. Every time B. Frequently C. Occasionally D. Rarely
②	The level of difficulty
	A. Very difficult B. Difficult C. Neutral D. Easy E. Very easy
③	Who buy the devices?
	A. Spouse B. Children C. Social organization D. Others
④	Effect
	A. Very poor B. Poor C. Neutral D. Good E. Very good
